# Supplementary material for: Interaction Profiles of Central Nervous System Active Drugs at Human Organic Cation Transporters 1–3 and Human Plasma Membrane Monoamine Transporter
Source: Int J Mol Sci. 2021 Nov 30;22(23):12995. doi: 10.3390/ijms222312995 (PMC8657792; doi:10.3390/ijms222312995)
Supplement: Supplementary file 1 [file ijms-22-12995-s001.zip]

Archive with 1 entries (1 files):
- ijms-1451274-supplementary-updated.pdf
